# Supplementary material for: Bis(phosphazenyl)phosphines: From Superbases to Superhydrides
Source: Molecules. 2026 May 5;31(9):1535. doi: 10.3390/molecules31091535 (PMC13164818; doi:10.3390/molecules31091535)
Supplement: Supplementary file 1 [file molecules-31-01535-s001.zip]

Archive with 1 entries (1 files):
- molecules-4257068-supplementary.pdf
